# Supplementary material for: CRISPR Screening Reveals a Novel Role for FOXH1 in Regulating Pluripotency of Porcine Embryonic Stem Cells
Source: Adv Sci (Weinh). 2025 Jul 11;12(34):e09495. doi: 10.1002/advs.202509495 (PMC12442679; doi:10.1002/advs.202509495)
Supplement: Supplementary file 2 — Supporting Information [file ADVS-12-e09495-s001.xlsx]

## Sheet: Sheet1
Tables S1. Derivation of pEPSCs from Bama pig preimplantation embryos, related to Figure S1
Embryo origins	No. of blastocyst	No. (%) of outgrowth	No. (%) of cell lines
In vivo derived	33	11 (33.3%)	9 (81.8%)
