# Supplementary material for: CRISPR Screening Reveals a Novel Role for FOXH1 in Regulating Pluripotency of Porcine Embryonic Stem Cells
Source: Adv Sci (Weinh). 2025 Jul 11;12(34):e09495. doi: 10.1002/advs.202509495 (PMC12442679; doi:10.1002/advs.202509495)
Supplement: Supplementary file 3 — Supporting Information [file ADVS-12-e09495-s006.xls]

## Sheet: Sheet1
Tables S2. Feature of the porcine CRISPR/Cas9 knockout library, related to Figures 1 and 3.
	porcine CRISPR/Cas9 knockout library	Data Sources
Number of transcription factors and epigenetic regulators targeted	2610	Ensemble (www.ensembl.org)
Targeting constructs per target	~ 4 sgRNAs per target
Control (non-targeting) sgRNAs	1000
Off-target assessment	up to 3 mismatches
Total sgRNA designed	11440
Software	CRISPR-offinder (v1.2)	https://sourceforge.net/projects/crispr-offinder-v1-2/
