# Supplementary material for: CRISPR Screening Reveals a Novel Role for FOXH1 in Regulating Pluripotency of Porcine Embryonic Stem Cells
Source: Adv Sci (Weinh). 2025 Jul 11;12(34):e09495. doi: 10.1002/advs.202509495 (PMC12442679; doi:10.1002/advs.202509495)
Supplement: Supplementary file 4 — Supporting Information [file ADVS-12-e09495-s005.xlsx]

## Sheet: pESC
Table S3. Essential genes of porcine/human/mouse ESC, related to Figure 2.
gene_symbol
AATF
ACTL6A
ACTL6B
ACTR5
ACTR6
ACTR8
ADNP
ADNP2
AFF1
AIP
AKNA
ALKBH1
ALX4
ALYREF
APOBEC3B
ARGLU1
ARID3B
ARID3C
ARID4A
ARID4B
ARID5A
ASCL3
ASF1A
ATF2
ATF3
ATF4
ATF5
ATF6
ATF6B
ATF7IP
ATOH7
AURKAIP1
AXIN1
BABAM1
BAP1
BARHL1
BARX2
BATF
BATF2
BAZ1A
BAZ1B
BCAS3
BCL10
BCL6B
BCORL1
BHLHA9
BHLHE22
BHLHE23
BHLHE40
BIRC5
BRCC3
BRDT
BRF2
BRIP1
BRWD1
BRWD3
BTF3
BTG1
CAMK2A
CAPN15
CARHSP1
CASP8AP2
CASZ1
CBX8
CCAR1
CCDC59
CCNA1
CCND1
CCNH
CCNK
CCNT1
CDC5L
CDC73
CDIP1
CDK12
CDK5
CDKN1B
CDX4
CEBPA
CEBPB
CEBPD
CEBPE
CENPA
CENPS
CENPT
CHD1L
CHD4
CHD6
CHRAC1
CHTOP
CITED2
CIZ1
CLNS1A
CNBP
CNOT11
CNOT3
CNOT6
COPS2
CRB2
CRK
CRX
CRY1
CSDC2
CTBP2
CTR9
CXXC1
CXXC5
DACH1
DBP
DBX2
DDB2
DDIT3
DDX20
DDX21
DEAF1
DHX33
DHX9
DLX4
DLX6
DMAP1
DMRT2
DMRTA1
DMRTB1
DNAJB1
DNAJC2
DND1
DNMT1
DNMT3A
DNMT3B
DUSP26
DVL2
DVL3
DYRK1B
DZIP1
E2F5
EAPP
EGLN1
EGR1
EID1
ELANE
ELL
ELL2
ELP3
ELP6
EMX2
ENSSSCG00000001074.3
ENSSSCG00000002526.3
ENSSSCG00000003483.4
ENSSSCG00000003704.2
ENSSSCG00000003719.3
ENSSSCG00000004151.2
ENSSSCG00000006062.3
ENSSSCG00000006101.3
ENSSSCG00000006510.3
ENSSSCG00000006636.3
ENSSSCG00000006703.4
ENSSSCG00000007365.3
ENSSSCG00000007782.3
ENSSSCG00000008066.3
ENSSSCG00000010706.4
ENSSSCG00000010774.3
ENSSSCG00000012530.4
ENSSSCG00000012621.3
ENSSSCG00000013155.3
ENSSSCG00000013862.3
ENSSSCG00000013900.3
ENSSSCG00000014233.3
ENSSSCG00000014949.3
ENSSSCG00000015308.2
ENSSSCG00000015697.3
ENSSSCG00000016164.3
ENSSSCG00000016179.2
ENSSSCG00000016191.3
ENSSSCG00000016193.3
ENSSSCG00000016202.3
ENSSSCG00000016234.3
ENSSSCG00000016275.3
ENSSSCG00000016319.2
ENSSSCG00000016338.3
ENSSSCG00000016432.3
ENSSSCG00000016435.3
ENSSSCG00000016520.3
ENSSSCG00000016545.3
ENSSSCG00000016566.3
ENSSSCG00000016573.4
ENSSSCG00000016590.3
ENSSSCG00000016662.2
ENSSSCG00000016691.2
ENSSSCG00000016696.2
ENSSSCG00000016698.3
ENSSSCG00000016701.3
ENSSSCG00000016703.3
ENSSSCG00000016704.3
ENSSSCG00000016706.2
ENSSSCG00000016707.3
ENSSSCG00000016754.3
ENSSSCG00000016775.3
ENSSSCG00000016780.3
ENSSSCG00000016793.3
ENSSSCG00000016857.3
ENSSSCG00000016920.3
ENSSSCG00000016922.3
ENSSSCG00000016958.4
ENSSSCG00000016961.3
ENSSSCG00000016976.3
ENSSSCG00000016999.3
ENSSSCG00000017032.3
ENSSSCG00000017194.3
ENSSSCG00000017268.3
ENSSSCG00000017507.3
ENSSSCG00000017928.3
ENSSSCG00000017940.3
ENSSSCG00000021310.2
ENSSSCG00000022343.2
ENSSSCG00000022778.2
ENSSSCG00000024419.2
ENSSSCG00000024694.2
ENSSSCG00000024773.2
ENSSSCG00000026961.2
ENSSSCG00000027115.2
ENSSSCG00000028097.2
ENSSSCG00000028997.2
ENSSSCG00000029347.2
ENSSSCG00000030084.2
ENSSSCG00000030996.2
ENSSSCG00000031342.1
ENSSSCG00000031524.1
ENSSSCG00000032650.1
ENSSSCG00000033039.1
ENSSSCG00000033232.1
ENSSSCG00000033388.1
ENSSSCG00000033648.1
ENSSSCG00000034211.1
ENSSSCG00000034286.1
ENSSSCG00000034551.1
ENSSSCG00000034592.1
ENSSSCG00000034711.1
ENSSSCG00000034729.1
ENSSSCG00000035634.1
ENSSSCG00000035851.1
ENSSSCG00000036222.1
ENSSSCG00000036554.1
ENSSSCG00000036593.1
ENSSSCG00000036773.1
ENSSSCG00000036885.1
ENSSSCG00000038009.1
ENSSSCG00000038241.1
ENSSSCG00000038628.1
ENSSSCG00000038859.1
ENSSSCG00000039178.1
ENSSSCG00000039331.1
ENSSSCG00000039624.1
ENSSSCG00000039914.1
ENSSSCG00000040060.1
ENSSSCG00000040419.1
ENSSSCG00000040461.1
ENSSSCG00000040580.1
EOMES
ERCC2
ERCC3
ERCC6
ERF
ERG
ERN1
ESF1
ESR1
ESRRB
ETV2
ETV5
ETV7
EXOSC4
EXOSC5
EXOSC6
EXOSC7
EXOSC8
EYA3
EYA4
FAM129B
FAM83G
FBL
FBRS
FERD3L
FEZF1
FEZF2
FHL2
FHL5
FIZ1
FLII
FOS
FOSB
FOSL1
FOSL2
FOXB1
FOXD2
FOXD3
FOXF1
FOXI2
FOXK1
FOXK2
FOXL1
FOXM1
FOXN2
FOXN3
FOXO3
FOXP1
FOXR1
FRK
GABPB1
GADD45A
GATA5
GATAD2A
GFI1
GFI1B
GLI2
GLIS3
GLMP
GLYR1
GMEB1
GMEB2
GRHL1
GRHPR
GRIP1
GSE1
GSK3B
GTF2A1
GTF2A1L
GTF2B
GTF2H3
GTF2H4
GTF2IRD1
GTF3C4
H2AFZ
HABP4
HAND2
HCFC2
HCLS1
HDAC1
HDAC11
HDAC2
HDAC3
HDAC5
HEATR1
HELLS
HES1
HES7
HEY1
HEY2
HEYL
HHEX
HIF1AN
HINFP
HIPK2
HIST1H1D
HIVEP2
HLF
HLX
HMG20A
HMG20B
HMGN3
HMX3
HNF4A
HNRNPU
HOXA13
HOXB5
HOXB7
HOXB9
HOXC10
HOXC11
HOXC8
HOXC9
HOXD10
HOXD8
HOXD9
HP1BP3
HSBP1
HSF1
HSF2
HSF4
HSF5
HSPA8
HTATIP2
HTATSF1
ICE2
ID1
ID4
IKBKB
ILF2
INO80D
INSM2
INSR
IRF1
IRF3
IRF4
IRF6
IRF7
IRF8
IRF9
IRX1
IRX2
IRX5
IRX6
JADE3
JMJD6
KANSL1
KANSL2
KAT2A
KCNIP3
KDM3B
KDM4A
KDM4B
KDM5A
KDM8
KLF11
KLF13
KLF16
KLF5
KLF6
KLF7
L3MBTL2
LAS1L
LBH
LBX1
LBX2
LCORL
LHX2
LHX4
LHX6
LHX8
LIMD1
LIN28A
LMO1
LMX1B
LOXL3
LRPPRC
LRRFIP2
LTF
MAFA
MAFG
MAGED1
MAML2
MAP3K7
MASTL
MBD2
MBD3
MBD6
MBIP
MBTD1
MDC1
MDM2
MDM4
MECOM
MED13
MED14
MED16
MED19
MED20
MED22
MED27
MED30
MED4
MED8
MEIS1
MEIS2
MEIS3
MEN1
MEOX2
MESP2
MIER2
MIS18BP1
MITF
MIXL1
MKL2
MKX
MLLT1
MLX
MLXIP
MMS19
MNT
MORF4L1
MSC
MSGN1
MSH6
MTA2
MTDH
MTF1
MTPN
MYBL2
MYC
MYCN
MYO1C
MYOCD
MYRFL
MYSM1
MYT1
MZF1
NAB1
NAB2
NAP1L4
NASP
NAT10
NCOA1
NCOA2
NCOA4
NCOA6
NCOA7
NCOR1
NDUFA13
NEDD8
NELFA
NELFB
NEUROD2
NFAT5
NFATC1
NFATC2IP
NFE2L1
NFE2L2
NFE2L3
NFIA
NFIC
NFKB2
NFKBIB
NHLH1
NHLH2
NKAP
NKX2_4
NKX6_2
NLRP12
NLRP3
NOC2L
NOD2
NOTCH1
NOTO
NPM3
NR0B2
NR1D2
NR2E3
NR2F2
NR2F6
NR3C1
NRG1
NSD1
NSL1
NSMCE4A
NUP62
OGT
OLIG1
OLIG2
OLIG3
ONECUT3
OSR1
OTX1
PADI1
PARP1
PAX1
PAX2
PAX6
PAX7
PAXIP1
PBRM1
PBX4
PBXIP1
PCGF1
PCGF2
PCNA
PDX1
PHC2
PHF12
PHF2
PHF20
PHF5A
PIDD1
PIM3
PIN1
PITX3
PIWIL4
PKN1
PLAGL1
PMF1
POLR3B
POLR3F
POU1F1
POU3F1
POU3F3
POU4F2
POU5F1
PPM1G
PPP2CA
PPP4C
PPP4R2
PRDM1
PRDM10
PRDM13
PRDM14
PRKAB1
PRKCD
PRMT1
PRMT5
PROP1
PRPF31
PRR14
PSEN1
PTF1A
PURG
RAD51
RAD54L2
RAG2
RAI1
RALGAPA1
RAN
RARB
RAX
RB1
RBFOX2
RBL1
RBL2
RBM14
RBM39
RBPJ
RBPJL
RBPMS
RBX1
RCC1
RCOR2
RFX2
RFX5
RFX6
RGCC
RING1
RIPPLY1
RITA1
RLF
RMI1
RNF40
RNF8
RPAP2
RPRD1A
RPRD1B
RPS6KA3
RREB1
RRN3
RRP8
RTF1
RUNX1
RUNX2
RUVBL1
RXRA
RXRB
SAFB
SALL3
SAP130
SAP18
SAP30
SAP30BP
SATB1
SCAI
SCML4
SCRT2
SDR16C5
SEBOX
SETDB1
SF1
SF3B3
SFR1
SIRT1
SIRT2
SIRT7
SIX1
SIX3
SIX4
SKAP1
SKOR1
SLC26A3
SLTM
SMAD5
SMARCC1
SMARCE1
SMURF2
SMYD2
SNAI1
SNAI2
SNAPC2
SNAPC4
SNAPC5
SNIP1
SNX6
SOX1
SOX10
SOX12
SOX13
SOX14
SOX15
SP2
SP3
SP5
SPAG8
SPEN
SQSTM1
SREBF2
SRF
SRFBP1
SRSF3
SS18
SS18L2
SSRP1
SSU72
STAT1
STAT2
STAT6
STK36
STRN3
SUDS3
SUFU
SUPT3H
SUPT7L
TADA2A
TADA2B
TAF10
TAF1A
TAF1D
TAF4B
TAF5
TAF6
TAF6L
TAF7
TAL2
TARBP1
TBR1
TBX18
TBX21
TBX3
TBX4
TBX6
TCEA2
TCF15
TCF19
TCF20
TCF23
TDRD3
TEAD1
TEAD2
TEAD3
TET3
TEX10
TFAP2A
TFAP2B
TFAP2D
TFAP2E
TFAP4
TFB1M
TFCP2L1
TGFB1
TGFB1I1
TGIF1
TGS1
THAP1
THAP11
THAP2
THAP5
THAP9
THRSP
THYN1
TIMELESS
TLX1
TLX2
TNKS
TNNI2
TNP2
TONSL
TOPORS
TOX
TOX2
TOX3
TOX4
TP63
TP73
TPR
TRAPPC2
TRIM25
TRIP11
TRIP13
TRRAP
TSC22D3
TSHZ1
TSHZ3
TTF1
TTF2
TULP1
TULP2
TXLNG
UBE2D3
UBE2T
UBN1
UBR5
UBTF
UCHL5
UIMC1
URI1
USF2
USP11
USP12
USP49
USP7
VEGFA
VEZF1
VGLL1
VGLL3
VGLL4
VHL
VSX2
WAC
WDR5
WDR77
WTIP
WWTR1
XPA
YBX2
YEATS4
YY1
ZBED2
ZBED3
ZBTB18
ZBTB38
ZBTB39
ZFAT
ZFHX2
ZFP28
ZFP36L1
ZFP37
ZFP57
ZFP69B
ZFPM1
ZHX1
ZHX2
ZIC4
ZKSCAN1
ZKSCAN4
ZKSCAN5
ZNF131
ZNF133
ZNF165
ZNF175
ZNF18
ZNF2
ZNF205
ZNF207
ZNF233
ZNF250
ZNF268
ZNF274
ZNF280C
ZNF281
ZNF287
ZNF3
ZNF35
ZNF354C
ZNF367
ZNF382
ZNF389
ZNF394
ZNF396
ZNF397
ZNF408
ZNF410
ZNF454
ZNF510
ZNF536
ZNF541
ZNF581
ZNF582
ZNF614
ZNF624
ZNF628
ZNF629
ZNF638
ZNF668
ZNF671
ZNF672
ZNF683
ZNF688
ZNF689
ZNF692
ZNF703
ZNF71
ZNF710
ZNF74
ZNF750
ZNF770
ZNF772
ZNF784
ZNF786
ZNF793
ZNF835
ZNF853
ZNFX1
ZNHIT1
ZSCAN10
ZSCAN26
ZSCAN31
ZSCAN9
ZZZ3

## Sheet: hESC
Table S3. Essential genes of porcine/human/mouse ESC, related to Figure 2.
gene_symbol
DHX33
OSBPL7
PSMB1
SS18L2
REV3L
NCAPD2
UTP18
LARS2
BRCA1
POLR3B
DDX11
TACC3
SLC30A9
RNH1
PHF20
MIPEP
BAK1
SARS
RANBP3
ALG1
ZZZ3
SKIV2L2
PNKP
PHF23
MED17
HSPA5
POLR2B
NOP16
VPS13D
RAD51
THOC3
ANAPC4
NOP58
CUL1
RIOK2
SNRNP40
MRPS24
WAPAL
VMP1
RNF4
ASUN
WDR18
KARS
ZBTB11
GPKOW
POLR1A
SRBD1
NUP133
DNAJA2
ATP1B3
IKBKAP
C16ORF80
WDR1
WBSCR22
CPSF1
PDCD2
HSD17B10
XRCC1
MCM2
NSF
MRPS34
CLNS1A
ACTR6
EXOSC7
REXO2
PTPN23
GPATCH1
XAB2
UBE2T
EXOSC5
PIK3C3
XRCC5
FDFT1
DNM2
KIAA0020
WDR70
GEMIN5
TNPO1
DIS3
NUFIP1
RPS5
PPIE
WBP11
EIF3I
RRN3
IPO11
MRPL28
SRRT
PGS1
PSMC5
SF3B2
DNM1L
DDX18
PDRG1
SLC4A11
XRN2
RPLP0
TRMT6
DDX24
MUL1
PDCD7
AARS
NUP50
CDC45
CDC6
CDC23
DHPS
ARCN1
WAC
ATP5D
SF3A1
SNRPD3
PES1
PPM1F
DGCR14
POLR2F
CENPM
HSCB
TOMM22
RTCB
MCM5
RPL3
ZMAT5
EIF3D
RANGAP1
POLR3H
PRMT5
POLE2
PSMC6
PSMA3
EIF5
TELO2
PSMA6
RABGGTA
MYBL2
SALL4
RAE1
NELFCD
MTG2
PSMA7
NOP56
CHMP4B
DHX35
PGK1
HTATSF1
CENPI
NUTF2
NUP93
CTCF
POLR2C
TANGO6
SLC7A6OS
TAF1C
USP10
NARFL
UBE2I
KAT8
RNF40
GABPB1
BRF2
POP1
EIF3E
INTS10
SARS2
SF3A2
TIMM44
CCDC94
TBCB
RPS19
ATP1A3
ELL
DDX49
SUGP1
ZNF574
PMPCB
BUD31
EIF3B
NRF1
YKT6
EIF3A
C10ORF2
GTPBP4
MTPAP
CCDC6
CUL2
TADA2A
ZNHIT3
UBTF
TUBD1
FTSJ3
LUC7L3
EFTUD2
RPL34
GAR1
DHX15
ELP4
ZNF259
CCDC86
PRPF19
CHORDC1
PTPMT1
RPS13
GPN3
NAA25
DDX55
RFC5
COPZ1
TIMELESS
GAPDH
USP5
MCM9
RNGTT
SRSF3
EXOC2
PRPF4B
TTK
HSPA9
IK
THG1L
TARS
PPP2CA
PPWD1
SMC4
ATP6V1A
SCAP
WDR48
EIF4G1
PSMD14
PDCL3
TAF1B
FARSB
MRPL37
WDR77
MAD2L2
WARS2
ETV3
RPF1
ZNHIT6
RBBP5
IPO13
ATP6V0B
DPH5
DHDDS
RPA2
RPS25
DDX59
DCLRE1B
RPN2
GTF3C3
MAPKAP1
ALG2
COQ6
ATL2
YPEL5
SMNDC1
KANSL1
WDR55
MRPS14
TCP1
MASTL
EXOSC8
ETF1
SLC35B1
NAA50
PIK3CA
RPAP2
DDX54
CSE1L
MOCS3
MPHOSPH10
XPO5
TBCC
RPP40
C17ORF53
POLR1B
THOC2
SNRPB
EIF2S2
ROMO1
CEP250
TUBGCP3
PCID2
PDCD2L
UBA2
PRMT1
UXT
TRMT5
GFER
DGCR8
ATP6V1F
PSMA1
ILF3
MIS18BP1
TTI2
DOHH
LSM7
QRSL1
EIF2S3
MED18
EIF3G
DKC1
ZNF236
UBA1
RBM39
GINS2
TUBG1
TOP2A
SNRPA1
THAP1
ACTR10
PTCD3
MRPL35
RAN
UTP3
DAP3
CTNNBL1
TPT1
RFC3
SRRM1
VRTN
ELP3
PRPF38B
CDC73
NARS
CCNH
YARS
CDCA8
GNL2
PRPF38A
TIMM10
STT3A
TMEM60
RINT1
NAT10
ESPL1
CCT7
MDM2
USP37
MRPS9
PWP1
DDX56
HUS1
NMT1
ACTL6A
EPRS
WDR33
IMP4
C9ORF78
SMC2
TEX10
PSMB7
GOLGA1
MYC
VARS2
MRPL15
CTDSPL2
NDUFAF1
RPLP1
TUBGCP4
PNPT1
ACTR1A
KIF11
USP8
COPS4
FBN2
NEDD1
KANSL2
SETD1B
MFAP1
CDAN1
WDR61
IGF1R
TICRR
UNC45A
EFTUD1
UQCRC2
KATNB1
MBTPS1
RPS2
CIRH1A
NOB1
WRAP53
EIF4A3
TXNL4A
RPS11
RPL13A
ZNF593
GPN2
BCL10
NUF2
PRCC
ISG20L2
TARS2
ILF2
INTS3
SRP9
NVL
SDE2
GUK1
PARP1
SNRNP200
RPL32
EIF2B5
FIP1L1
SLC26A1
CCNA2
NAF1
DDX46
FARS2
RARS2
C7ORF26
MEPCE
NCAPG2
OGT
ATP6V1B2
PRDM14
RPL7
NR6A1
SURF6
RPL7A
GTF3C5
POLR3A
TUT1
EIF3M
RPS3
HYOU1
CSRP2BP
INCENP
ZP1
CHEK1
ORAOV1
PPP4C
ALDOA
CCT5
DHX37
UPF2
KIN
ATP5A1
HAUS1
SPC25
RPP38
PELO
ANAPC1
HNRNPU
RANBP2
TUBGCP5
CFDP1
SREK1
CC2D1B
BUB3
MRPL39
TSEN2
DPH3
CXXC1
NUP205
RNF20
N6AMT1
CCT8
BRPF1
EIF5B
TSR2
ZC3H18
C21ORF59
DONSON
SNF8
PSMD4
PSMB4
SSU72
WDR4
U2AF1
LSS
VPS28
TONSL
PSMC2
FDXR
SAP30BP
SRSF2
RACGAP1
EIF4A1
PARS2
BSND
NOL9
RBBP4
SMC6
ERCC3
PMVK
CCT3
C3ORF17
THOC7
PSMD6
WDR43
ELP6
SNIP1
POLR2H
GNL3
H2AFZ
CDC25A
NAA15
RICTOR
BRI3
RAD21
MED30
CDK5
FXN
HNRNPK
NOL6
PCF11
LRR1
SNAPC4
PMPCA
DDX21
METTL17
PSMC3
CPSF2
CCT2
FAM96B
COG1
DCTN5
VPS39
SNRPD1
URM1
RRM1
EEF2
MLST8
E4F1
RPSA
SF1
COPS6
RFWD3
TRAPPC11
CHTF8
USP39
LETM1
UQCRFS1
PRELID1
SNUPN
HNRNPF
TRAPPC1
ELP5
CDK1
HARS
POLR1C
HDAC3
SPATA5L1
EXOSC10
RPS21
QARS
MTBP
TEFM
MRPL13
DPAGT1
HINFP
CLP1
CFL1
MRP63
C1QB
NAA20
SCAI
MRPL45
CTU2
PRPF8
DDX23
WBSCR16
ATP2A2
RPL4
MRPL11
MRPS22
DCTN2
CKAP5
BANF1
EIF1AD
AURKAIP1
RUVBL1
CTDNEP1
RTTN
ANAPC2
CDC26
WDR25
ANKLE2
TIMM22
RPLP2
POLR2L
IMP3
DMAP1
EXOSC4
TUFM
CYC1
GEMIN4
PSTK
TRNAU1AP
TDRP
RCC1
PPA1
PITPNB
MRPL14
IBA57
GINS3
MRPS11
DEXI
RAD51B
FANCF
SF3A3
TBL3
SETD8
NR2C2AP
PPP1R2
MROH7
KNTC1
NOC4L
NDNL2
HSF1
DDX51
C14ORF80
HGS
RAD51D
C17ORF70
SP1
PSMD13
GNB1L
ATP6V0C
RNPC3
IRS2
RPS23
HSPA14
USP7
FANCA
NDOR1
PTAR1
RPL14
NOC2L
SF3B3
IARS
WDR5
LONP1
TRAPPC4
NOP9
PCBP2
PSMD12
C1D
MCMBP
RPL12
MARCH5
GPN1
DDX39B
CTR9
RPL10A
ZNF830
KTI12
SMC5
PRC1
C9ORF114
SMG5
CENPW
PRR9
SYS1
DAXX
FKBPL
MRPL38
CSNK2B
POU5F1
PPP1R11
GNB2L1
MRPL53
LIN52
ARL2
DNAJC9
PPP1CB
PHB2
ZNF407
FANCG
PPP2R2A
EXOSC6
RBM14
PWP2
HYPK
EIF6
MRPL33
WDR92
MRPS6
DDOST
MARS2
ALG11
POLR2M
FNTB
TEN1
RTEL1
FDX1L
RPP21
TUBB
VARS
WDR46

## Sheet: mESC
Table S3. Essential genes of porcine/human/mouse ESC, related to Figure 2.
gene_symbol
GM10406
9030624G23RIK
GM2897
FAU
WDR43
RAD51
GPN2
RRP9
HIST1H2BK
PHF5A
HIST1H3E
SLMO2
KRR1
SLC35B1
RPL17
GM17019
RPS3
PCNA
RPL15
SRP19
RPLP2
XAB2
PGAM1
GINS2
TUBG1
OPA1
DOHH
PLK1
PSMA5
SF3A3
RPL26
RPS6
PDCD11
RAE1
SUMO2
CDC23
BIRC5
RPL38
RPL9
ROMO1
RTCB
HIST1H2BF
RPL18
VCP
PHB2
RPL18A
MRTO4
RPL21
HIST1H3H
HIST1H3D
RPL27A
QRSL1
MTG2
HIST1H2BN
RPS13
GM14347
RPS16
CLP1
RPL7
THOC3
POLRMT
TSG101
NIP7
HARS
POLR1C
HSD17B10
RPL23A
RPL13
NEDD8
FXN
MEPCE
SUPV3L1
HIST1H2AG
WDR12
RPS23
RPS15A
PSMD3
HIST1H3B
XPO1
RPL37
RPL30
COPS3
SRSF1
RFC5
POLR2B
RPS15
CCT4
SLC25A26
PSMC1
GUK1
DDX10
XRCC3
POLG2
RPS8
RABGGTB
SARS
RPS10
RPA1
RPL23
RPS11
NOP16
C130026I21RIK
PSMD2
POP5
KIN
HIST2H2AC
SNRNP35
PSMA7
PUF60
RPSA
PEO1
RUVBL1
POLR3A
FAM96B
CCT7
SNRPG
BC061237
SF3B3
ATP6V1A
4930467E23RIK
BUB3
RPS5
NAPA
POLR3H
DDX27
CPSF3
EEF1A1
CENPM
FEN1
MECR
NOP58
DUT
NFS1
SOCS3
TRMT112
HIST1H2AO
ZNHIT2
PSMA1
HAUS7
SNRPA1
TUBA1B
RPS14
LOC100861615
GM10220
TIMM10
ORC6
GM14345
TRMT61A
WDR73
RPL6
HSPA9
CDC37
EXOSC4
LARS
PFDN5
RRS1
RPL36
PYROXD1
ACTL6A
WDR74
HSPD1
RPS4X
TIMELESS
NCL
POLR2G
SBDS
CSNK2B
SDAD1
GM14308
CDK9
RSL24D1
NDOR1
HIST1H3A
EBNA1BP2
METAP2
SKIV2L2
HSCB
TUBA1C
IGBP1
RFC2
NUP155
DDX21
TONSL
DNA2
GTPBP4
RPL31
HIST1H4B
EIF3D
SNUPN
SUPT16
SNRPE
CCT2
CIRH1A
PMPCB
GFM1
SNRPB
USP7
PSMA3
WDR18
DDX24
NRBP1
TUFM
GM15319
2810408M09RIK
POLD2
RPS19
RPS27
RPS3A1
DHX8
UTP23
IARS
PIH1D1
H2AFZ
RPL32
CRCP
NHP2L1
DCTN6
RPL35A
HIST1H3F
EIF3I
PGK1
ATP5B
PRIM1
CENPO
POLR3F
SMC4
AURKA
VPS25
DDX18
HIST1H2AH
PTCD1
SRP54A
VMN1R128
EMG1
FAF2
MRPS15
KDSR
SNRNP70
MDN1
ANAPC1
LSM12
RPS24
CHMP6
SNRPD2
NARFL
SF3B5
SAMM50
DDX49
FAM58B
MRPS21
TRMT6
U2AF2
RNF8
CDIPT
NARS
SRCAP
TRAPPC5
HIST1H2AI
GTF3C5
TBCC
MRPL12
INTS4
CSNK1A1
GM14632
ISCA2
HIST1H4D
TARS
CCT5
ATAD3A
WDR70
MCM4
RPL36A
PSMB4
SAP30BP
ANKLE2
ADSL
GM3488
NOP14
GOSR2
RPL3
RPL27
PHB
MRPL41
TELO2
UFD1L
KIF11
RPL14
BORA
NCBP2
POLE2
RPS26
GM3558
NRF1
NUP107
AHCTF1
GM5148
RPL19
KPNB1
HIST1H2AB
CHORDC1
CDS2
RYBP
PARS2
NUBP1
POLR2L
RUVBL2
UTP6
IMP4
A530032D15RIK
RFT1
NDNL2
MTHFD1
CDC123
RTEL1
KIF18B
MRPL53
TOP2A
SPDL1
KIF2C
CTDP1
GGPS1
ORAOV1
RPL10A
PKMYT1
BRIP1
TAF1C
VMN2R46
ZFP335
SSU72
QARS
HIST1H2AE
TUBA1A
PRC1
PSMD4
RPS29
ATP5K
PSMG3
DNAJC17
COPB2
RCL1
NXF1
INCENP
PSMC4
EIF1AD
ATP2A2
ZFC3H1
PRELID1
NCBP1
TOE1
CCNH
SPEER4C
CDC7
MRPL49
RCC1
PSMD14
DHPS
HIST2H3B
HIST1H2AP
TRUB2
CD3EAP
MRPL38
MAK16
TUT1
HAUS5
USP37
UTP11L
PSMD8
GM21637
C330021F23RIK
BMS1
SNAPC1
SUPT5
TWISTNB
EXOSC5
PPP2R1A
L3MBTL2
NUP85
1810026J23RIK
RBM19
NSA2
SAFB
NUP214
CRNKL1
SETD5
RAN
RNF40
RANGAP1
PABPC1
TMA16
RRM2
EIF2B2
ORC3
PDRG1
POLE
MAX
GM15284
CPSF4
PAICS
NOL6
SLC25A28
UBA3
EXOSC1
SMC2
MRPS34
LSM7
CDC20
SETDB1
ECD
HIST1H2AN
TACC3
ILF2
HUS1
RPS20
MRPL14
SLU7
RNF20
EIF4A3
WARS
SNRPF
PFDN6
ZFP131
DEB1
WARS2
UBA2
IPO13
RAD9A
POLR3B
RPL12
DDX20
WDR77
RPL34
TIPIN
NAT10
PSMA4
MCM2
SARS2
CWC22
NDUFA5
PSMB2
RPS7
MAGOH
GFER
HAUS3
RTF1
WDR83
AURKAIP1
TBL3
PDCD2L
TMX2
PAK1IP1
HIST1H2AC
MCAT
VMN2R41
MRPL10
VMN1R183
DDB1
MASTL
PPIL2
DIMT1
COPA
WDR5
RPS17
RRM1
EXOSC10
MRPL47
TFRC
TARDBP
RPS2
MRPL52
KRI1
U2AF1
KDM1A
HNRNPL
RFC4
MRPL4
LSM2
VMN2R44
CENPW
POU5F1
BRAP
TPI1
TFB2M
MRE11A
MRPS2
MRPL19
SMU1
SF3A2
PRPF8
GBF1
HIST1H2BP
SSBP1
FANCC
GM4836
DDX56
GM10471
NF2
CDK1
MUP16
SNRNP25
LSG1
FARSA
ELP3
TRMU
PSMB7
DHX15
RPAP1
PPA1
RPS28
SEPSECS
TSEN15
MRPL11
MFN2
PSMC6
ABT1
USP5
NADK2
USP39
USB1
NUP160
FANCA
RPL5
UBE2C
GM13871
TOMM22
TRAPPC4
SKA2
RPL10
CDC45
PPIE
MED11
FAM73B
SNRPC
ATP5E
HIST2H3C1
GINS4
PSMG4
UBA1
MCM10
SRSF5
ATP5A1
STIP1
CPSF3L
GLRX5
HIST1H2BJ
CPSF1
WDR3
GTF2H4
NOP56
RNASEH2A
LETM1
FARS2
ATP5C1
DPAGT1
RPS12
HIST1H4C
CDC73
NDUFA1
DHX29
TIMM23
WDR82
NUDCD3
GM5662
MRPL28
AASDHPPT
ATP5H
CENPN
LRR1
GM10228
CCT8
EIF3E
TBCD
ATR
CCNA2
GM14440
PDCD7
RPP38
MRPL40
WBSCR22
OXSR1
NLE1
RTN4IP1
POP7
LIG3
RBM8A
RPA2
MRPS27
UQCRFS1
GPN1
NSL1
SKA1
PRPF19
PSMB1
POLR2D
NHP2
TRIM28
MARS
SRP54B
SCO1
RPL8
SF1
EIF3G
GM21951
DCAF13
MTIF3
WBSCR16
SOD2
RPS27A
DDX28
VARS2
KAT5
SNW1
ZPR1
ATP5J2
D2WSU81E
DBPHT2
SPC24
ANAPC5
GM10408
HAUS1
BANF1
VPS72
TXNL4B
PRMT1
DNAJA3
TBCA
N6AMT1
NDUFA8
CHD8
GM3500
RPTOR
UBA52
GAPDH
PMPCA
RSL1D1
ZBTB8OS
ATP5D
DDX55
DNAJC11
PPAN
SCFD1
UBTF
SEC61G
PRPF38A
GM5795
SWSAP1
FANCL
UQCRC2
POLR2I
TAF2
EXOC7
UBE2T
SNRPD1
SNAPC4
HEATR1
TIMM44
VMN2R42
REX2
TRAPPC8
GMNN
ARL2
IL6ST
BC027231
CMTR1
TFIP11
PCGF6
ARHGEF7
PCED1B
CENPA
ZSCAN4C
EIF4G2
MED26
OSGEP
SOX2
EEF2
RARS2
RPUSD4
MRPS36
NELFB
ELL
MRPL55
UTP15
SNIP1
HYOU1
PSMC2
PSMA6
SRSF3
ALG2
CDCA8
TIMM22
ATP6V1G1
RNASEK
H2AFJ
POLD3
ESPL1
PSMB6
MBTPS1
HIST1H4N
XRCC1
RACGAP1
SEC13
FDXR
CDC27
CDAN1
TSEN34
GM9758
URB1
GNL2
TIMM9
SRPR
EIF3H
CENPQ
PSMB5
2310003H01RIK
FOXD3
KMT2B
PSMC5
EXOSC2
SF3B6
THAP11
ANAPC10
PNKP
LONP1
PCID2
BYSL
PDCD5
UQCR10
ERH
PPIL4
SMARCB1
NDUFB10
CCDC84
TAF1D
CYCS
PFN1
FTL1
NDUFAF7
EEF1G
SCAI
POLA2
NIPBL
NUP93
GNB1L
KIF18A
BRF1
MRPL24
NUBP2
NANOG
RPL24
RPF1
ZNRD1
PNPT1
HIST1H4M
TARS2
WAC
MRPL20
EEFSEC
MIF
TXN2
NDUFA6
NUP205
MRPL37
PPM1D
TRIT1
PRIM2
PSMB3
DOCK1
ZMAT5
SAE1
MCM7
GTF2B
NUP88
CCDC94
DHX33
CIAO1
SMC5
PNO1
HIST1H3G
HSPA8
DDX52
ARFRP1
POLR1D
MRPL13
TRIAP1
SNRPD3
NIFK
FAM32A
DHDDS
MNAT1
DIS3
RPL39
OIP5
GEMIN4
HIST1H4J
YARS2
WDR75
NUTF2
TTF1
BCCIP
FOXK2
TIMM10B
TTC4
BARD1
POLR1B
POLA1
OSBP
NRDE2
TINF2
RPL7A
1810043H04RIK
ISCU
RRP1
MDM2
WDR1
5031410I06RIK
FANCD2
UBE2N
EPRS
MRPS11
RRP12
TSFM
SPEER4D
PWP2
GART
GTF3C3
PTPN23
ALDOA
DOLK
COX7B
SF3A1
RABGGTA
RPL41
RPL29
DDX47
BDP1
RPS25
SERF2
CCDC115
RMDN3
DAP3
CNOT3
DBF4
CCNB1
PRPF4
CDC16
DPH6
ASCC3
LSM3
NPM1
NSF
YKT6
LSM8
THOC1
NUFIP1
XLR5B
RPL7L1
TEX10
LOC100048884
RPL37A
PKM
COQ5
FECH
COX17
MIS12
PRPF6
NACA
FRRS1L
GINS3
NOP10
TRIP13
NDUFB5
JMJD6
U2SURP
FNTB
MAPK1
ATF7IP
PET117
MCM5
SELK
CHCHD4
POLR2F
SPRTN
LAMTOR4
SAP18
SNAPC5
ALG14
MFAP1B
SUDS3
1700001F09RIK
VMN1R126
BRCA1
E2F4
MED25
SCAP
PRPF3
DNAJC2
RMI2
PSMD12
ZFP600
EEF1E1
PWP1
HINFP
EIF2S1
NOL10
CENPE
MMACHC
SUPT6
PTAR1
BTF3
PPP1R12A
RPLP1
EIF3A
CUL1
CLNS1A
MAD2L1BP
EIF2B4
ANAPC11
NAA50
ICE2
DKC1
SEC16A
ARPP19
TPT1
EXOSC3
EIF5
GMEB2
VMN2R38
MYBBP1A
FARSB
PSMD1
CARS
ZFP574
ANAPC2
GRWD1
RFWD3
TAMM41
TRAPPC1
MDC1
PREB
ELP6
POLR2J
LSM6
VBP1
DDI2
NUS1
MRPS7
NAA25
COX6C
POLE4
GEMIN7
RPS18
HIST1H4F
ANAPC4
GNL3
ECT2
DHX16
BRF2
SOD1
MRPS16
MRPL45
VMN2R48
RPP21
MMS19
PITRM1
SAP130
ESF1
SF3B2
RAD54L2
RARS
NDUFB11
RAD54L
NUP43
MRPS28
BLOC1S2
AURKB
VMN2R30
CFAP20
PRPF31
RPL35
POLR2A
NDUFS2
DPY30
NUDC
POLD1
MCM8
YEATS2
CCL19
RBM39
WDR46
SMG1
COG4
GEMIN2
PUS7
PRPF4B
FASTKD5
WDR33
ANKRD49
ERAL1
TCP1
USP9X
UXT
HIST2H2AA1
MUP8
CHCHD5
DDX11
GARS
SF3B4
ACTG1
CEBPZ
DDX31
GM6902
RPF2
PRMT5
UNC45A
SMC3
INTS5
TERF2
EXOC5
NMD3
TUBGCP2
MED30
SYS1
WDR48
DHX30
CDK7
PPP2CA
MCM6
SF3B1
TXNL4A
GTF2A2
MIPEP
NBN
METTL16
ORC4
KRTAP5-2
AATF
SART3
LARS2
CHAF1B
ETF1
ADAT3
ARPC3
KARS
NDUFA2
4930503E14RIK
DDX41
NOL12
DLD
RANBP3
NDUFS1
RNASEH2C
PDCD2
CDT1
PSMD6
GRB2
ALYREF
MTG1
GM6460
IMPDH2
FIP1L1
ZBTB2
CTC1
GM13139
BLM
MPHOSPH10
SPAG5
RPA3
RPL4
EXOSC7
KRTAP6-5
USO1
MTERF3
ATP6V0C
NUP62
RPS19BP1
DIS3L
CUL3
CHCHD2
REXO2
VMN2R40
LYRM4
RBBP6
DPH5
CTR9
FAM98B
NUPL2
SYMPK
MUP9
GM4305
NAA20
CHCHD1
MDM4
MUP6
COA5
MRPL18
RBX1
SCGB1B7
POLR3D
OXSM
NDUFAB1
KIF23
GM5622
DCTN2
TPX2
MRPL44
NOB1
OLFR1281
FCF1
PARN
MRPL35
CPSF2
GOLT1B
RAD51D
ZC3H8
HIST1H2BM
NDUFB6
FAM60A
NPLOC4
RNMT
HMGB1
CMTR2
FANCB
CBX3
GM13212
SNF8
HSPA5
RIF1
GPKOW
BRIX1
PISD
YAE1D1
RFC3
PAFAH1B1
RPS21
NOSIP
POMP
MED10
POC1A
VPS29
SUPT4A
EIF6
MRPS33
ATP6V0B
SMC6
DARS
NFYA
MED21
DLST
AAMP
PEX12
NDUFB4
XRCC6
DONSON
HIST1H2AD
SKIV2L
FBL
GM10662
EIF4A1
COPS6
LAMTOR1
TOMM40
NDUFB8
GTF2H3
FAM210A
GM10324
VHL
TRA2B
TIMM13
GTF2F1
NDUFA11
KRTAP4-9
ECSIT
ZFP281
POP4
COG8
GM10229
SEC61A1
SRP72
UROD
GTF3C4
KPNA2
GM13157
RRP7A
RAD51C
MRPL43
CAPZB
ATP6V1E1
RBM22
DYNLT1F
MRPL36
SNAPC2
MRPL46
LTV1
PIK3R4
MTRF1L
MRPS35
COX14
TAF7
CDK11B
KRTAP5-3
NOC4L
KDM8
MCUR1
MTX2
POLR2E
RPLP0
NSMCE2
HIST1H4H
TRIM71
SPIN1
STK11
NVL
NCAPD3
NDUFB3
COA7
URB2
OGT
COX15
HCFC1
CLASRP
MLLT1
DHX38
L1TD1
DR1
DAD1
HBS1L
GCN1L1
ACTB
SRFBP1
RAD21
SARNP
MRPL42
PPP4C
MZT2
ATP5O
FNBP4
TIMM50
SMAD7
VPRBP
ATP5SL
NSMCE4A
VRK1
DNAJC9
MRPS6
TUBGCP4
ICMT
TGIF1
FTSJ3
POLR1E
MYL12B
SURF6
WDR25
NAA40
LIAS
MRPL27
PTBP1
COPS4
RAD1
FANCG
MRPL32
MRPL51
VAPA
DHX37
GEMIN6
EIF3F
PPP2R4
CENPK
EIF2B5
NR0B1
GNB2L1
RPP14
RRP36
FAM103A1
MRPL2
GM14305
ARIH1
GM20767
GAR1
MCM9
SKP1A
NDUFA13
UQCRQ
VMN1R149
EIF5A
MYC
