# Supplementary material for: CRISPR Screening Reveals a Novel Role for FOXH1 in Regulating Pluripotency of Porcine Embryonic Stem Cells
Source: Adv Sci (Weinh). 2025 Jul 11;12(34):e09495. doi: 10.1002/advs.202509495 (PMC12442679; doi:10.1002/advs.202509495)
Supplement: Supplementary file 5 — Supporting Information [file ADVS-12-e09495-s002.xlsx]

## Sheet: Sheet1
Table S4. Sequences of cDNA amplification primers, overexpression vector construction primers, quantitative PCR primers, and PCR detection primers, related to Figures 3-6.
Gene name	Species	Gene Accession	Experiments	Forward primer (5'→3')	Reverse primer (5'→3')
GAPDH	Pig	ENSSSCT00000000694	qPCR	CAAGGGCATCCTGGGCTACAC	GGATCGAGTTGGGGCTGTGAC
POU5F1	Pig	ENSSSCT00000001393	qPCR	GAGTGAGAGGCAACCTGGAGAG	AGCAGCCTCAAAATCCTCTCGT
NANOG	Pig	ENSSSCT00000040403	qPCR	GCAACAGTGTGATTCAGGGCTC	TCTGGTTGCTCCATGATGGGTT
SOX2	Pig	ENSSSCT00000062993	qPCR	CGTGGTTACCTCTTCTTCCCACT	AGCGTACCGGGTTTTTCTCCATA
			PCR detection	ACAACATGATGGAGACGGAGCT	CGAGTTGTGCATCTTGGGGTTC
FOS	Pig	ENSSSCT00000081591	qPCR	AGAGCTCAGAGCATTGGCAGAA	TTGGAGTGTGTCAGTCAGCTCC
MYC	Pig	ENSSSCT00000005965	qPCR	GTGACCCCGATTCCGACCTT	GAGGAGACACCACCCACCAC
DNMT3B	Pig	ENSSSCT00000049739	qPCR	CTATCAGCACCccggagatcag	CATCACTGGAGTGTCTGAGCCA
STAT3	Pig	ENSSSCT00000018944	qPCR	CAGCAGCTCAACAACATGTCGT	TTGGTCTTCAGGTATGGGGCAG
LEFTY2	Pig	ENSSSCT00000031630	qPCR	GAGCTGCACACCCTGGACCTCA	CCAGGACCCAGTTCTCAGCCCA
NODAL	Pig	ENSSSCT00000043518	qPCR	AGGTGGACTTCAACCTGATCGG	ACAGCATACTCAAGGGCTTGGT
FOXA2	Pig	ENSSSCT00000007114	qPCR	AAAGTATGCTGGGAGCGGTGAA	TTCATGTTGCTCACCGAGGAGT
			Full-length cDNA amplification	AGAGACAAATAGTCTCCCAACC	ACTGGCAATAACACTTTAATAT
FOXA2-promoter			Overexpression vector construction (pGL4.25)	AACTGGCCGGTACCTGAGCTCGCTAGCGACTCGGAAGACACTCCAGTCC	ATTATATACCCTCTAGTGTCTAAGCTTCGAGGCATTGAATGGAGGAACG
SMAD5	Pig	ENSSSCT00000014319	qPCR	GTTCATCTGGTGGTCGCTGGTCTCT	GTTCATCTGGTGGTCGCTGGTCTCT
LEF1	Pig	ENSSSCT00000009148	qPCR	CAGCTCTATCCAGGCTGGTCTG	TGAGCTCCGTTTTCCACCTGAT
PAX6	Pig	ENSSSCT00000013321	qPCR	CAGGACCTTTGACGAGGGAGG	CTGTTCTGCATACTGGCGCTG
BMP2	Pig	ENSSSCT00000053530	qPCR	TGGAGGCTCTTTCAATGGACGT	GCAACTCAAACTCGCTGAGGAC
EOMES	Pig	ENSSSCT00000040057	qPCR	AGCCTTTTGCAAAGGGGTTGT	GAGCCCTCGAAGACTCAGACC
KRT8	Pig	ENSSSCT00000048358	qPCR	TCTGGCATGAGTCTGGTTGGAG	CTGCTGCAGGAGGTTCCATTTG
FGF5	Pig	ENSSSCT00000058425	qPCR	TTGCTGTGTCTCAGGGGATTGT	TCAGTCCTGTGTATTGCCGAGG
T	Pig	ENSSSCT00000037270	qPCR	ATGTTTCCCATGAGTCCCAGCA	CCGTTGGACATCCCTGAAGTCT
SOX17	Pig	ENSSSCT00000006855	qPCR	AACGCCGAGCTGAGCAAGAT	GTAGTTGGGGTGGTCCTGCA
SOX1	Pig	ENSSSCT00000091851	qPCR	GAACCCGAAGATGCACAACTCG	CTTGAGCAGCGTCTTGGTCTTG
GATA6	Pig	ENSSSCT00000004101	qPCR	TACAACACAAACGCCAGCTTCTG	AAGGAGATCGGTGAAGGTCATGG
PAX7	Pig	ENSSSCT00000069153	qPCR	CAAGATCCTCTGCCGCTACCA	CACAGTGCTGCGATCACAGTG
FOXH1	Pig	ENSSSCT00000006481	qPCR	AGAGATACCTGCGGCATGACAA	ATCCTTCCAGCCCTCGTAATCG
			T7 endonuclease I cleavage detection assay	CCCCCTTCCATCCGAATGATAA	CCTTCGAGGAGGGTCAGGT
			PCR detection	CCCCCTTCCATCCGAATGATAA	CCTTCGAGGAGGGTCAGGT
			Full-length cDNA amplification	ATGGGGCCCTGCAGCAACC	ACCAGCCAAATGGTGGCAGG
			Overexpression vector construction (pcDNA3.1(+))	AAGTCCGGACTCAGATCTCGAGCTCAAGCTATGGGGCCCTGCAGCAACC	CCGCCACTGTGCTGGATATCTGCAGAATTACCAGCCAAATGGTGGCAGG
CDH1	Pig	ENSSSCT00000029834	qPCR	CAGTCAAACGGCCATTTCAGCT	GGGCCTTTCTCATTTTCTGGGC
NES	Pig	ENSSSCT00000027298	qPCR	ACACCTCAAGATGTCCCTCAGC	AGAAAGGCTGGCATAGGTGTGT
MAP2	Pig	ENSSSCT00000064026	qPCR	GGAGGCTGTAGCAGTCCTGAAA	CACTTGATCCTCAGCCCCTTCA
mCherry	Pig	N.A	qPCR	CCAGGACCCAGTTCTCAGCCCA	CCAGGACCCAGTTCTCAGCCCA
KDM1A	Pig	ENSSSCT00000062834	qPCR	AAGTGAGCCTGAGGAACCATCC	GAGTCTGCTGTGGTCCACTGAT
			ChIP-qPCR_1	AAATTCCAGGGCCAGGGATGAA	AGATTTGATCCCTGGCCTTGCT
			ChIP-qPCR_2	ATGGAAACGGGAATCGCAGAGA	GCTCGAGGAAGCTAGGTACTGG
KDM1A-promoter	Pig	ENSSSCT00000062834	Overexpression vector construction (pGL4.25)	AACTGGCCGGTACCTGAGCTCGCTAGCTGCTGTAGCTGTGGCATAGGTT	ATTATATACCCTCTAGTGTCTAAGCTTTAGTACTGCCCCAGTGTTCTGC
KDM5A	Pig	ENSSSCT00000044526	qPCR	GTCTGGTGTCAGCCTTATGGGT	ACGTCTTGTTCTCTTCGGCAGA
			ChIP-qPCR_1	GCTAGGGGTCTAATCGGAGCTG	TTGCTCAGTGGGTTAGGATCCG
			ChIP-qPCR_2	GGGGAGTGAAGGAGCAGGAATT	TGGACAGCTCCACTTTGGTGAA
KDM5C	Pig	ENSSSCT00000013473	qPCR	CACCCAAGACCTTCCTGGAGAG	TGGGAATCTCAGGCAAAGGAGG
			ChIP-qPCR_1	CCTCTGGGAGGTGTTGGGTAAG	CTCTCACTACCCACTGCCACTC
			ChIP-qPCR_2	CTCTCTTCGGGACCCAGGATTC	CGGCAGGGTGGGAAAAATGTAC
CRISPR-seq	Pig	N.A	Amplify sgRNA plasmid library	TTTCTTGGGTAGTTTGCAGTTTT	CGACTCGGTGCCACTTTTTC
POT1 (FMN2)	Pig	ENSSSCT00000054926	T7 endonuclease I cleavage detection assay	TTGATACTTGACACCTGCCCCC	TCAGAGGGCATTACAGCAACGA
POT2 (PWP2)	Pig	ENSSSCT00000074987	T7 endonuclease I cleavage detection assay	AGGGGAAAGTCAGATACTCGCG	AGTGGATGAGGTTGAACTCCGG
POT3 (ZNF212)	Pig	ENSSSCT00000065013	T7 endonuclease I cleavage detection assay	TCGTCCTAAAGTTGGGCAGGAG	CAGTTCACCCTGAATGTTGCCC
POT4 (TTC28)	Pig	ENSSSCT00000026589	T7 endonuclease I cleavage detection assay	GCCTGCTGATTTTCAAGGCCTT	AGCAGCTCTGACACCATGTAGG
ELP4	Pig	ENSSSCT00000031770	PCR detection	TATTGGGTCAACGCGGGAAGTT	CAGAAAGCGGAGGGTTCAGAGA
NASP	Pig	ENSSSCT00000084116	PCR detection	TCCTGGCCCTTTAAACTCGAGG	GAGCACGGTCCTCTGCAAGA
PRMT1	Pig	ENSSSCT00000063193	PCR detection	TCCTCCAGGGAGAAGTAGGGAC	GTGATTTCTGGGACCTCAGCCT
ZFP42	Pig	ENSSSCT00000061279	PCR detection	ACTTGGCTTCGTCCTAGCACAT	GCAGGTGCTTTCTGAAGACGAC
SRSF2	Pig	ENSSSCT00000065251	PCR detection	CAGTTGTTTCTCTGGTGGAGCC	GACTCCTTGGTGTAGCGGTCC
OTX2	Pig	ENSSSCT00000005580	PCR detection	CCTCTCCTCTAGTTCGagcagc	CCCCAGGCATATCGGGAGAATT
CSNK2A1	Pig	ENSSSCT00000087402	PCR detection	GGGTTTGGTGGTGTGTGTTTGT	GCCCTTTGGGTGAGTACAGTGA
TRIM24	Pig	ENSSSCT00000017986	PCR detection	AATGGAGGTGGCTGTGGAGAAG	CAAGTGTCCAACAGGTTGAGCC
SOX11	Pig	ENSSSCT00000009462	PCR detection	GACACGGAGGAGGGTGAATTCA	CCTTCAGCATTTTCCACCGCTT
MYBBP1A	Pig	ENSSSCT00000050473	PCR detection	GGAGAGTATGGACGTCGCTGAG	TTCAGGGCGTACTTCATCTCGG
TRIM37	Pig	ENSSSCT00000044933	PCR detection	GAGCCAAGACGAGAACTCCTGT	GGTCAGACTGCAGAGCTGAAGA
