# Supplementary material for: CRISPR Screening Reveals a Novel Role for FOXH1 in Regulating Pluripotency of Porcine Embryonic Stem Cells
Source: Adv Sci (Weinh). 2025 Jul 11;12(34):e09495. doi: 10.1002/advs.202509495 (PMC12442679; doi:10.1002/advs.202509495)
Supplement: Supplementary file 6 — Supporting Information [file ADVS-12-e09495-s003.xlsx]

## Sheet: Sheet1
Table S5. RNA-seq, ChIP-seq and ATAC-seq experiment summary, related to Figure 5.
RNA-seq
Sample	Total reads	Uniquely mapped reads	Mapping rate
RNA-WT_rep1	20873504	19564262	0.9373
RNA-WT_rep2	20225511	18629790	0.9211
RNA-WT_rep3	22341939	20440494	0.9149
RNA-FOXH1 KO_rep1	31470897	30571214	0.9714
RNA-FOXH1 KO_rep2	59320374	57752774	0.9736
RNA-FOXH1 KO_rep3	49269771	47961348	0.9734
ChIP-seq
Sample	Total reads	Uniquely mapped reads	Mapping rate
FOXH1_rep1	5324310	2818331	0.8293
FOXH1_rep2	6045538	2808290	0.8367
OCT4_rep1	18936173	7514519	0.8732
OCT4_rep2	19555851	7042762	0.876
H3K4me1-Control_rep1	2993556	1169863	0.8184
H3K4me1-Control_rep2	4798950	1181270	0.7983
H3K27me3-Control_rep1	32550661	9553109	0.6781
H3K27me3-Control_rep2	25020607	7053148	0.6714
H3K27me3-FOXH1 KO_rep1	20746311	8459293	0.8831
H3K27me3-FOXH1 KO_rep2	23118017	9306058	0.8769
H3K27ac-Control_rep1	11995857	3730647	0.8666
H3K27ac-Control_rep2	19652786	6046844	0.8726
H3K27ac-FOXH1 KO_rep1	33092112	9927952	0.9034
H3K27ac-FOXH1 KO_rep2	6957008	3327874	0.8828
H3K4me3-Control_rep1	16498745	4950411	0.8325
H3K4me3-Control_rep2	4804748	1890257	0.84
H3K4me3-FOXH1 KO_rep1	23999933	6435164	0.8903
H3K4me3-FOXH1 KO_rep2	3995859	1559419	0.845
ATAC-seq
Sample	Total reads	Uniquely mapped reads	Mapping rate
ATAC-WT_rep1	25729400	12201898	0.9386
ATAC-WT_rep2	22329093	10605557	0.9397
ATAC-FOXH1 KO_rep1	22030050	10507937	0.9329
ATAC-FOXH1 KO_rep2	23565908	11114353	0.9359
